# Supplementary material for: Efficient phenotypic sex classification of zebrafish using machine learning methods
Source: Ecol Evol. 2019 Nov 11;9(23):13332–43. doi: 10.1002/ece3.5788 (PMC6912926; doi:10.1002/ece3.5788)
Supplement: Supplementary file 1 [file ECE3-9-13332-s001.xls]

## Sheet: S1_Sex_Classification
Animal_ID	Treatment	Real_Sex	Classified_SVM	Clasified_DCNNs
94	High_Temperature	Female	Female	Female
95	High_Temperature	Female	Female	Female
96	High_Temperature	Female	Female	Female
193	Control	Male	Male	Male
194	Control	Female	Female	Female
195	High_Temperature	Male	Male	Male
196	High_Temperature	Female	Female	Female
1001	Control	Male	Male	Male
1002	Control	Male	Male	Male
1003	Control	Male	Male	Male
1004	Control	Male	Male	Male
1005	Control	Male	Male	Male
1006	Control	Male	Male	Male
1007	Control	Male	Male	Male
1008	Control	Male	Male	Male
1009	Control	Male	Male	Male
1010	Control	Male	Male	Male
1011	Control	Male	Female	Male
1012	Control	Male	Male	Male
1013	Control	Male	Male	Male
1014	Control	Male	Male	Male
1015	Control	Male	Male	Male
1016	Control	Male	Male	Male
1017	Control	Male	Female	Male
1018	Control	Male	Male	Male
1019	Control	Male	Male	Male
1020	Control	Male	Male	Male
1021	Control	Male	Female	Male
1022	Control	Male	Male	Male
1023	Control	Male	Male	Male
1024	Control	Male	Male	Male
1025	Control	Female	Female	Female
1026	Control	Female	Female	Female
1027	Control	Female	Female	Female
1028	Control	Female	Female	Female
1029	Control	Female	Female	Female
1030	Control	Female	Female	Female
1031	Control	Female	Female	Female
1032	Control	Female	Female	Female
1033	Control	Female	Female	Female
1034	Control	Female	Female	Female
1035	Control	Female	Female	Female
1036	Control	Female	Female	Female
1037	Control	Female	Female	Female
1038	Control	Female	Female	Female
1039	Control	Female	Female	Female
1040	Control	Female	Female	Female
1041	Control	Female	Female	Female
1042	Control	Female	Female	Female
1043	Control	Female	Female	Female
1044	Control	Female	Female	Male
1045	Control	Female	Female	Male
1046	Control	Female	Female	Male
1047	Control	Female	Female	Female
1048	Control	Female	Female	Female
1049	High_Temperature	Male	Male	Male
1050	High_Temperature	Male	Male	Male
1051	High_Temperature	Male	Female	Male
1052	High_Temperature	Male	Male	Male
1053	High_Temperature	Male	Male	Male
1054	High_Temperature	Male	Male	Male
1055	High_Temperature	Male	Female	Male
1056	High_Temperature	Male	Female	Male
1057	High_Temperature	Male	Female	Male
1058	High_Temperature	Male	Male	Male
1059	High_Temperature	Male	Male	Male
1060	High_Temperature	Male	Male	Male
1061	High_Temperature	Male	Male	Male
1062	High_Temperature	Male	Male	Male
1063	High_Temperature	Male	Male	Male
1064	High_Temperature	Male	Male	Male
1065	High_Temperature	Male	Male	Male
1066	High_Temperature	Male	Male	Male
1067	High_Temperature	Male	Female	Male
1068	High_Temperature	Male	Female	Male
1069	High_Temperature	Male	Female	Male
1070	High_Temperature	Male	Female	Male
1071	High_Temperature	Male	Female	Male
1072	High_Temperature	Male	Male	Male
1073	High_Temperature	Female	Female	Female
1074	High_Temperature	Female	Female	Female
1075	High_Temperature	Female	Female	Female
1076	High_Temperature	Female	Female	Female
1077	High_Temperature	Female	Female	Female
1078	High_Temperature	Female	Female	Female
1079	High_Temperature	Female	Female	Female
1080	High_Temperature	Female	Female	Female
1081	High_Temperature	Female	Female	Female
1082	High_Temperature	Female	Female	Female
1083	High_Temperature	Female	Female	Female
1084	High_Temperature	Female	Female	Female
1085	High_Temperature	Female	Female	Female
1086	High_Temperature	Female	Female	Female
1087	High_Temperature	Female	Female	Female
1088	High_Temperature	Female	Female	Female
1089	High_Temperature	Female	Female	Female
1090	High_Temperature	Female	Female	Female
1091	High_Temperature	Female	Female	Female
1093	High_Temperature	Female	Female	Female
2058	Control	Male	Male	Male
2059	Control	Male	Male	Male
2060	Control	Male	Male	Male
2061	Control	Male	Male	Male
2062	Control	Male	Male	Male
2063	Control	Male	Male	Male
2064	Control	Male	Male	Male
2065	Control	Male	Male	Male
2066	Control	Male	Male	Male
2067	Control	Male	Male	Male
2068	Control	Male	Male	Male
2069	Control	Male	Male	Male
2070	Control	Male	Male	Male
2071	Control	Male	Male	Male
2072	Control	Male	Male	Male
2073	Control	Male	Male	Male
2074	Control	Male	Male	Male
2075	Control	Male	Male	Male
2076	Control	Male	Male	Male
2077	Control	Male	Male	Male
2078	Control	Male	Male	Male
2079	Control	Male	Male	Male
2080	Control	Male	Male	Male
2082	Control	Male	Male	Male
2083	Control	Female	Female	Female
2084	Control	Male	Male	Male
2085	Control	Male	Male	Male
2086	Control	Male	Male	Male
2087	Control	Male	Male	Male
2088	Control	Male	Male	Male
2089	Control	Female	Female	Female
2090	Control	Male	Male	Male
2091	Control	Male	Male	Male
2092	Control	Male	Male	Male
2093	Control	Male	Male	Male
2094	Control	Male	Male	Male
2095	Control	Male	Male	Male
2096	Control	Male	Male	Male
2097	Control	Male	Male	Male
2098	Control	Male	Male	Male
2099	Control	Male	Male	Male
2100	Control	Male	Male	Male
2101	Control	Male	Male	Male
2102	Control	Male	Male	Male
2103	Control	Male	Male	Male
2104	Control	Male	Male	Male
2105	Control	Female	Female	Female
2106	Control	Male	Male	Male
2107	Control	Male	Male	Male
2108	Control	Female	Male	Female
2109	Control	Male	Male	Male
2110	Control	Female	Female	Female
2111	Control	Male	Male	Male
2112	Control	Male	Male	Male
2113	Control	Male	Male	Male
2114	Control	Male	Male	Male
2115	Control	Female	Female	Female
2116	Control	Male	Male	Male
2117	Control	Female	Female	Female
2118	Control	Male	Male	Male
2119	Control	Male	Male	Male
2120	Control	Male	Male	Male
2121	Control	Female	Female	Female
2122	Control	Male	Male	Male
2123	Control	Female	Female	Female
2124	Control	Male	Male	Male
2125	Control	Male	Male	Male
2126	Control	Male	Male	Male
2127	Control	Male	Male	Male
2128	Control	Male	Male	Male
2129	Control	Male	Male	Male
2130	Control	Male	Male	Male
2131	Control	Male	Male	Male
2132	Control	Male	Male	Male
2133	Control	Male	Male	Male
2134	Control	Male	Male	Male
2135	Control	Male	Male	Male
2136	Control	Male	Male	Male
2137	Control	Female	Female	Female
2138	Control	Male	Male	Male
2139	Control	Male	Male	Male
2140	Control	Male	Male	Male
2141	Control	Female	Female	Female
2142	Control	Male	Male	Male
2143	Control	Male	Male	Male
2144	Control	Male	Male	Male
2145	Control	Male	Male	Male
2146	Control	Male	Male	Male
2147	Control	Male	Male	Male
2148	Control	Female	Female	Female
2149	Control	Male	Male	Male
2150	Control	Male	Male	Male
2151	Control	Male	Male	Male
2152	Control	Male	Male	Male
2153	Control	Male	Male	Male
2154	Control	Male	Male	Male
2155	Control	Female	Female	Female
2156	Control	Female	Female	Female
2157	Control	Male	Male	Male
2158	Control	Male	Male	Male
2159	Control	Female	Female	Female
2160	Control	Male	Male	Male
2161	Control	Male	Male	Male
2162	Control	Male	Male	Male
2163	Control	Male	Male	Male
2164	Control	Male	Male	Male
2165	Control	Male	Male	Male
2166	Control	Male	Male	Male
2167	Control	Male	Male	Male
2168	Control	Male	Male	Male
2169	Control	Male	Male	Male
2170	Control	Male	Male	Male
2171	Control	Male	Male	Male
2172	Control	Male	Male	Male
2173	Control	Male	Male	Male
2174	Control	Female	Female	Female
2175	Control	Female	Female	Female
2176	Control	Female	Female	Female
2177	Control	Female	Female	Female
2178	Control	Female	Female	Female
2179	Control	Female	Female	Female
2180	Control	Female	Female	Female
2181	Control	Female	Female	Female
2182	Control	Female	Female	Female
2183	Control	Female	Female	Female
2184	Control	Female	Female	Female
2185	Control	Female	Female	Female
2186	Control	Female	Female	Female
2187	Control	Female	Female	Female
2188	Control	Female	Female	Female
2189	Control	Female	Female	Female
2190	Control	Female	Female	Female
2191	Control	Female	Female	Female
2192	Control	Female	Female	Female
2193	Control	Female	Female	Female
2194	Control	Female	Female	Female
2195	Control	Female	Female	Female
2196	Control	Female	Female	Female
2197	Control	Female	Female	Female
2198	Control	Female	Female	Female
2199	Control	Female	Female	Female
2200	Control	Female	Female	Female
2201	Control	Female	Female	Female
2202	Control	Female	Female	Female
2203	Control	Female	Female	Female
2204	Control	Female	Female	Female
2205	Control	Female	Female	Female
2206	Control	Female	Female	Female
2207	Control	Female	Female	Female
2208	Control	Female	Female	Female
2209	Control	Female	Female	Female
2210	Control	Female	Female	Female
2211	Control	Female	Female	Female
2212	Control	Female	Female	Female
2213	Control	Female	Female	Female
2214	Control	Female	Female	Female
2215	Control	Female	Female	Female
2216	Control	Female	Female	Female
2217	Control	Female	Female	Female
2218	Control	Female	Female	Female
2219	Control	Female	Female	Female
2220	Control	Female	Female	Female
2221	Control	Female	Female	Female
2222	Control	Female	Female	Female
2223	Control	Female	Female	Female
2224	Control	Female	Female	Female
2225	Control	Female	Female	Female
2226	Control	Female	Female	Female
2227	Control	Female	Female	Female
2228	Control	Female	Female	Female
2229	Control	Female	Female	Female
2230	Control	Female	Female	Female
2231	Control	Female	Female	Female
2232	Control	Female	Female	Female
2233	Control	Female	Female	Female
2234	Control	Female	Female	Female
2235	Control	Female	Female	Female
2236	Control	Female	Female	Female
2237	Control	Female	Female	Female
2238	Control	Female	Female	Female
2239	Control	Female	Female	Female
2240	Control	Female	Female	Female
2241	Control	Female	Female	Female
2242	Control	Female	Female	Female
2243	Control	Female	Female	Female
2244	Control	Female	Female	Female
2245	Control	Female	Female	Female
2246	Control	Female	Female	Female
2247	Control	Female	Female	Female
2248	Control	Female	Female	Female
2249	Control	Female	Female	Female
2250	Control	Female	Female	Female
2251	Control	Female	Female	Female
2252	Control	Female	Female	Female
2253	Control	Female	Female	Female
2254	Control	Female	Female	Female
2255	Control	Female	Female	Female
2256	Control	Female	Female	Female
2257	Control	Female	Female	Female
2262	High_Temperature	Male	Male	Male
2263	High_Temperature	Male	Male	Male
2264	High_Temperature	Male	Male	Male
2265	High_Temperature	Male	Male	Male
2266	High_Temperature	Male	Male	Male
2267	High_Temperature	Male	Male	Male
2268	High_Temperature	Female	Female	Female
2269	High_Temperature	Male	Male	Male
2270	High_Temperature	Male	Male	Male
2271	High_Temperature	Male	Male	Male
2272	High_Temperature	Male	Female	Male
2273	High_Temperature	Male	Male	Male
2274	High_Temperature	Male	Male	Male
2275	High_Temperature	Male	Male	Male
2276	High_Temperature	Male	Male	Male
2277	High_Temperature	Male	Male	Male
2278	High_Temperature	Male	Male	Male
2279	High_Temperature	Male	Male	Male
2280	High_Temperature	Male	Male	Male
2281	High_Temperature	Male	Male	Male
2282	High_Temperature	Female	Female	Female
2283	High_Temperature	Male	Female	Male
2284	High_Temperature	Male	Male	Male
2285	High_Temperature	Male	Male	Male
2286	High_Temperature	Male	Male	Male
2287	High_Temperature	Male	Male	Male
2288	High_Temperature	Male	Male	Male
2289	High_Temperature	Male	Male	Male
2290	High_Temperature	Male	Female	Male
2291	High_Temperature	Male	Male	Male
2292	High_Temperature	Male	Male	Male
2293	High_Temperature	Male	Male	Male
2294	High_Temperature	Male	Male	Male
2295	High_Temperature	Male	Male	Male
2296	High_Temperature	Male	Male	Male
2297	High_Temperature	Male	Male	Male
2298	High_Temperature	Male	Male	Male
2299	High_Temperature	Male	Male	Male
2300	High_Temperature	Female	Female	Female
2301	High_Temperature	Male	Female	Male
2302	High_Temperature	Male	Male	Male
2303	High_Temperature	Male	Male	Male
2304	High_Temperature	Male	Male	Male
2305	High_Temperature	Female	Female	Female
2306	High_Temperature	Male	Male	Male
2307	High_Temperature	Male	Male	Male
2308	High_Temperature	Male	Male	Male
2309	High_Temperature	Male	Male	Male
2310	High_Temperature	Male	Male	Male
2311	High_Temperature	Male	Male	Male
2312	High_Temperature	Male	Female	Male
2313	High_Temperature	Male	Male	Male
2314	High_Temperature	Male	Male	Male
2315	High_Temperature	Male	Female	Male
2316	High_Temperature	Male	Male	Male
2317	High_Temperature	Male	Male	Male
2318	High_Temperature	Male	Male	Male
2319	High_Temperature	Male	Female	Male
2320	High_Temperature	Male	Male	Male
2321	High_Temperature	Male	Male	Male
2322	High_Temperature	Male	Male	Male
2323	High_Temperature	Male	Male	Male
2324	High_Temperature	Male	Male	Male
2325	High_Temperature	Male	Female	Male
2326	High_Temperature	Male	Male	Male
2327	High_Temperature	Male	Male	Male
2328	High_Temperature	Female	Female	Female
2329	High_Temperature	Female	Female	Female
2330	High_Temperature	Male	Male	Male
2331	High_Temperature	Male	Male	Male
2332	High_Temperature	Male	Male	Male
2333	High_Temperature	Male	Male	Male
2334	High_Temperature	Male	Male	Male
2335	High_Temperature	Male	Male	Male
2336	High_Temperature	Male	Male	Male
2337	High_Temperature	Male	Male	Male
2338	High_Temperature	Male	Male	Male
2339	High_Temperature	Male	Female	Male
2340	High_Temperature	Male	Male	Male
2341	High_Temperature	Male	Male	Male
2342	High_Temperature	Male	Male	Male
2343	High_Temperature	Male	Female	Male
2344	High_Temperature	Male	Male	Male
2345	High_Temperature	Male	Male	Male
2346	High_Temperature	Male	Male	Male
2347	High_Temperature	Male	Male	Male
2348	High_Temperature	Male	Male	Male
2349	High_Temperature	Male	Male	Male
2350	High_Temperature	Male	Male	Male
2351	High_Temperature	Male	Male	Male
2352	High_Temperature	Male	Female	Male
2353	High_Temperature	Male	Male	Male
2354	High_Temperature	Male	Male	Male
2355	High_Temperature	Male	Male	Male
2356	High_Temperature	Male	Male	Male
2357	High_Temperature	Male	Male	Male
2358	High_Temperature	Male	Male	Male
2359	High_Temperature	Male	Male	Male
2360	High_Temperature	Male	Female	Male
2361	High_Temperature	Male	Male	Male
2362	High_Temperature	Male	Female	Male
2363	High_Temperature	Male	Male	Male
2364	High_Temperature	Male	Female	Male
2365	High_Temperature	Male	Male	Male
2366	High_Temperature	Male	Male	Male
2367	High_Temperature	Male	Male	Male
2368	High_Temperature	Male	Male	Male
2369	High_Temperature	Male	Male	Male
2370	High_Temperature	Male	Male	Male
2371	High_Temperature	Male	Male	Male
2372	High_Temperature	Male	Male	Male
2373	High_Temperature	Male	Male	Male
2374	High_Temperature	Male	Male	Male
2375	High_Temperature	Male	Male	Male
2376	High_Temperature	Male	Female	Male
2377	High_Temperature	Male	Male	Male
2378	High_Temperature	Male	Male	Male
2379	High_Temperature	Male	Male	Male
2380	High_Temperature	Male	Male	Male
2381	High_Temperature	Male	Female	Male
2382	High_Temperature	Male	Male	Male
2383	High_Temperature	Male	Male	Male
2384	High_Temperature	Male	Male	Male
2385	High_Temperature	Male	Male	Male
2386	High_Temperature	Male	Male	Male
2387	High_Temperature	Male	Male	Male
2388	High_Temperature	Male	Male	Male
2389	High_Temperature	Male	Male	Male
2390	High_Temperature	Male	Male	Male
2391	High_Temperature	Male	Male	Male
2392	High_Temperature	Male	Male	Male
2393	High_Temperature	Male	Male	Male
2394	High_Temperature	Male	Male	Male
2395	High_Temperature	Female	Female	Female
2396	High_Temperature	Female	Female	Female
2397	High_Temperature	Female	Female	Female
2398	High_Temperature	Female	Female	Female
2399	High_Temperature	Female	Female	Female
2400	High_Temperature	Female	Female	Female
2401	High_Temperature	Female	Female	Female
2402	High_Temperature	Female	Female	Female
2403	High_Temperature	Female	Female	Female
2404	High_Temperature	Female	Female	Female
2405	High_Temperature	Male	Male	Male
2406	High_Temperature	Male	Male	Male
2407	High_Temperature	Male	Male	Male
2408	High_Temperature	Male	Male	Male
2409	High_Temperature	Male	Male	Male
2410	High_Temperature	Male	Male	Male

## Sheet: S2_color_intens_weight_length
Animal_ID	Treatment	Real_Sex	Total_length_mm	weight_gr	Score_Male_SVM	Score_Female_SVM	Classified_SVM	Male_vs_Female	Zvalue_Male_vs_Female	Pvalue_Male_vs_Female
92	High_Temperature	Female	34.69	0.4276	0	1.30621	female	-1.30621	-1.66509	0.0479476
94	High_Temperature	Female	40.2	0.7363	0.163309	0.836691	female	-0.673382	-0.897003	0.184859
95	High_Temperature	Female	34.47	0.413	0.028962	0.971038	female	-0.942076	-1.22313	0.110641
96	High_Temperature	Female	36.89	0.4505	0	1.01214	female	-1.01214	-1.30816	0.095409
193	Control	Male	38.86	0.4674	0.977284	0.022716	male	0.954568	1.07889	0.859682
194	Control	Female	37.98	0.4721	0.010217	0.989783	female	-0.979566	-1.26863	0.102287
195	High_Temperature	Male	36.03	0.4445	0.724348	0.275652	male	0.448696	0.464899	0.678998
196	High_Temperature	Female	33.91	0.422	0	1.22453	female	-1.22453	-1.56595	0.0586803
1001	Control	Male	33.46	0.3528	0.947191	0.052809	male	0.894382	1.00584	0.842754
1002	Control	Male	36.16	0.3993	1.10468	0	male	1.10468	1.26109	0.896362
1003	Control	Male	36.51	0.3834	0.81185	0.18815	male	0.6237	0.677307	0.750894
1004	Control	Male	34.82	0.4037	0.88546	0.11454	male	0.77092	0.855992	0.803999
1006	Control	Male	34.28	0.2741	0.780848	0.219152	male	0.561696	0.602051	0.72643
1007	Control	Male	34.8	0.3362	0.785948	0.214052	male	0.571896	0.614431	0.730535
1010	Control	Male	34.5	0.3087	0.993595	0.006405	male	0.98719	1.11849	0.86832
1012	Control	Male	32.27	0.2451	0.784667	0.215333	male	0.569334	0.611321	0.729506
1013	Control	Male	33.94	0.327	0.801924	0.198076	male	0.603848	0.653212	0.74319
1015	Control	Male	32.73	0.2811	1.03011	0	male	1.03011	1.17058	0.879116
1016	Control	Male	33.56	0.3116	0.968008	0.031992	male	0.936016	1.05637	0.854601
1018	Control	Male	35.14	0.3038	0.882002	0.117998	male	0.764004	0.847598	0.801669
1019	Control	Male	34.23	0.2838	0.950869	0.049131	male	0.901738	1.01477	0.844892
1020	Control	Male	36.27	0.3578	0.792371	0.207629	male	0.584742	0.630022	0.73566
1022	Control	Male	30.52	0.2424	0.753059	0.246941	male	0.506118	0.534594	0.703535
1023	Control	Male	34.98	0.3888	1.32811	0	male	1.32811	1.53227	0.937272
1024	Control	Male	36.78	0.4139	0.949225	0.050775	male	0.89845	1.01078	0.843939
1025	Control	Female	32.01	0.3721	0.213558	0.786442	female	-0.572884	-0.775025	0.219162
1026	Control	Female	34.38	0.3451	0.174446	0.825554	female	-0.651108	-0.869968	0.192159
1027	Control	Female	34.06	0.4798	0.059313	0.940687	female	-0.881374	-1.14945	0.125185
1028	Control	Female	32.77	0.3427	0	1.15076	female	-1.15076	-1.47642	0.069916
1029	Control	Female	37.1	0.4443	0.044355	0.955645	female	-0.91129	-1.18576	0.117859
1030	Control	Female	32.72	0.3742	0.094478	0.905522	female	-0.811044	-1.06409	0.143644
1031	Control	Female	35.16	0.4268	0	1.00535	female	-1.00535	-1.29993	0.0968126
1032	Control	Female	34.43	0.3068	0.03017	0.96983	female	-0.93966	-1.22019	0.111196
1033	Control	Female	39.69	0.6678	0.083239	0.916761	female	-0.833522	-1.09137	0.137555
1034	Control	Female	35.92	0.4314	0.036332	0.963668	female	-0.927336	-1.20524	0.114056
1035	Control	Female	36.78	0.4488	0	1.03439	female	-1.03439	-1.33517	0.0909096
1036	Control	Female	30.54	0.2848	0	1.17496	female	-1.17496	-1.50579	0.066061
1037	Control	Female	34.05	0.3655	0	1.01605	female	-1.01605	-1.31291	0.094607
1039	Control	Female	36.87	0.4554	0	1.19031	female	-1.19031	-1.52442	0.0637024
1040	Control	Female	32.99	0.3729	0.043776	0.956224	female	-0.912448	-1.18716	0.117581
1041	Control	Female	37.82	0.6144	0.013208	0.986792	female	-0.973584	-1.26137	0.103588
1042	Control	Female	34.17	0.3695	0.037046	0.962954	female	-0.925908	-1.2035	0.114391
1043	Control	Female	34.79	0.3842	0	1.02071	female	-1.02071	-1.31857	0.0936567
1044	Control	Female	30.97	0.2576	0	1.0092	female	-1.0092	-1.3046	0.0960146
1045	Control	Female	33	0.3246	0.052662	0.947338	female	-0.894676	-1.16559	0.121889
1046	Control	Female	30.17	0.2677	0.006371	0.993629	female	-0.987258	-1.27796	0.100631
1047	Control	Female	37.63	0.494	0	1.02115	female	-1.02115	-1.3191	0.0935674
1048	Control	Female	38.12	0.6042	0.120185	0.879815	female	-0.75963	-1.00168	0.158248
1049	High_Temperature	Male	37.08	0.5077	0.780375	0.219625	male	0.56075	0.600902	0.726047
1050	High_Temperature	Male	35.1	0.3694	0.799233	0.200767	male	0.598466	0.646679	0.74108
1051	High_Temperature	Male	34.27	0.3584	0.499168	0.500832	female	-0.001664	-0.0817174	0.467436
1052	High_Temperature	Male	36.24	0.4166	0.743714	0.256286	male	0.487428	0.511909	0.695643
1053	High_Temperature	Male	35.8	0.4262	0.773254	0.226746	male	0.546508	0.583616	0.720261
1054	High_Temperature	Male	36.96	0.4365	0.667179	0.332821	male	0.334358	0.326123	0.627834
1057	High_Temperature	Male	34.04	0.3544	0.480082	0.519918	female	-0.039836	-0.128048	0.449055
1058	High_Temperature	Male	34.57	0.3386	0.5144	0.4856	male	0.0288	-0.0447423	0.482156
1059	High_Temperature	Male	38.62	0.5051	0.803692	0.196308	male	0.607384	0.657504	0.744571
1060	High_Temperature	Male	34.99	0.372	0.825376	0.174624	male	0.650752	0.710141	0.761192
1061	High_Temperature	Male	36.93	0.4247	0.912963	0.087037	male	0.825926	0.922755	0.821933
1062	High_Temperature	Male	37.89	0.4727	0.815467	0.184533	male	0.630934	0.686087	0.753671
1063	High_Temperature	Male	36.41	0.4424	0.617117	0.382883	male	0.234234	0.2046	0.581057
1064	High_Temperature	Male	35.79	0.3667	0.669564	0.330436	male	0.339128	0.331913	0.630022
1065	High_Temperature	Male	35.14	0.4713	0.978098	0.021902	male	0.956196	1.08087	0.860122
1066	High_Temperature	Male	39.36	0.5147	0.936472	0.063528	male	0.872944	0.979822	0.836413
1067	High_Temperature	Male	35.08	0.3269	0.37163	0.62837	female	-0.25674	-0.391311	0.347784
1070	High_Temperature	Male	34.82	0.3195	0.483449	0.516551	female	-0.033102	-0.119875	0.452291
1071	High_Temperature	Male	33.91	0.3234	0.327035	0.672965	female	-0.34593	-0.499564	0.308691
1072	High_Temperature	Male	33.38	0.3464	0.823316	0.176684	male	0.646632	0.70514	0.759638
1073	High_Temperature	Female	37.24	0.4758	0.036782	0.963218	female	-0.926436	-1.20414	0.114267
1074	High_Temperature	Female	39.54	0.5618	0.125377	0.874623	female	-0.749246	-0.989082	0.161312
1075	High_Temperature	Female	38.02	0.4363	0.014492	0.985508	female	-0.971016	-1.25825	0.104151
1076	High_Temperature	Female	38.44	0.6112	0	1.07717	female	-1.07717	-1.38709	0.0827068
1077	High_Temperature	Female	32.68	0.3412	0	1.02819	female	-1.02819	-1.32764	0.0921484
1078	High_Temperature	Female	32.82	0.3433	0.10304	0.89696	female	-0.79392	-1.0433	0.148404
1079	High_Temperature	Female	30.2	0.2923	0	1.18045	female	-1.18045	-1.51244	0.0652105
1080	High_Temperature	Female	35.24	0.4393	0.099162	0.900838	female	-0.801676	-1.05272	0.146235
1081	High_Temperature	Female	36.64	0.5668	0.196305	0.803695	female	-0.60739	-0.816906	0.206991
1082	High_Temperature	Female	35.1	0.3942	0	1.06633	female	-1.06633	-1.37394	0.0847305
1083	High_Temperature	Female	39.06	0.4447	0	1.00366	female	-1.00366	-1.29788	0.0971651
1084	High_Temperature	Female	35.84	0.4111	0.064777	0.935223	female	-0.870446	-1.13619	0.127939
1085	High_Temperature	Female	36.62	0.4587	0.305631	0.694369	female	-0.388738	-0.551521	0.290638
1086	High_Temperature	Female	40.71	0.6476	0.161194	0.838806	female	-0.677612	-0.902137	0.183492
1087	High_Temperature	Female	38.47	0.5629	0.17683	0.82317	female	-0.64634	-0.864181	0.193744
1088	High_Temperature	Female	33.62	0.3598	0.088732	0.911268	female	-0.822536	-1.07804	0.140509
1089	High_Temperature	Female	35.66	0.3859	0	1.07177	female	-1.07177	-1.38054	0.08371
1090	High_Temperature	Female	36.27	0.4673	0	1.08498	female	-1.08498	-1.39657	0.0812716
1091	High_Temperature	Female	30.72	0.286	0	1.09735	female	-1.09735	-1.41159	0.0790361
1093	High_Temperature	Female	32.31	0.3463	0	1.16829	female	-1.16829	-1.49769	0.0671071
2058	Control	Male	34.38	0.3668	1.1084	0	male	1.1084	1.2656	0.897172
2059	Control	Male	35	0.3664	1.24709	0	male	1.24709	1.43393	0.924204
2060	Control	Male	36.48	0.4535	1.13724	0	male	1.13724	1.30061	0.903304
2061	Control	Male	35.82	0.3324	1.00069	0	male	1.00069	1.13487	0.871784
2062	Control	Male	32.83	0.2628	0.897803	0.102197	male	0.795606	0.885955	0.812179
2063	Control	Male	34.42	0.3593	0.878914	0.121086	male	0.757828	0.840102	0.799574
2064	Control	Male	32.61	0.2769	0.930778	0.069222	male	0.861556	0.966	0.832978
2065	Control	Male	34.19	0.3833	0.965722	0.034278	male	0.931444	1.05083	0.853331
2066	Control	Male	32.8	0.3316	0.966987	0.033013	male	0.933974	1.0539	0.854035
2067	Control	Male	34.72	0.2992	0.835635	0.164365	male	0.67127	0.735044	0.768844
2068	Control	Male	35.13	0.3804	0.829277	0.170723	male	0.658554	0.71961	0.764117
2069	Control	Male	35.7	0.3998	1.01964	0	male	1.01964	1.15787	0.876542
2070	Control	Male	38.65	0.4553	1.04589	0	male	1.04589	1.18973	0.882924
2071	Control	Male	37.06	0.3881	1.09499	0	male	1.09499	1.24932	0.894226
2072	Control	Male	34.1	0.3248	0.855748	0.144252	male	0.711496	0.783868	0.783441
2073	Control	Male	33.96	0.3002	0.877549	0.122451	male	0.755098	0.836789	0.798644
2074	Control	Male	34.16	0.2854	0.750227	0.249773	male	0.500454	0.527719	0.701153
2075	Control	Male	35.26	0.3127	1.02171	0	male	1.02171	1.16039	0.877054
2077	Control	Male	32.24	0.2409	0.927542	0.072458	male	0.855084	0.958145	0.831005
2078	Control	Male	35.26	0.3446	1.09728	0	male	1.09728	1.25211	0.894735
2079	Control	Male	38.79	0.4499	1.01225	0	male	1.01225	1.1489	0.874702
2080	Control	Male	37.61	0.4412	0.986989	0.013011	male	0.973978	1.10245	0.864867
2082	Control	Male	32.34	0.2538	0.922181	0.077819	male	0.844362	0.945131	0.827704
2084	Control	Male	36.08	0.4169	0.964392	0.035608	male	0.928784	1.0476	0.852588
2085	Control	Male	32.33	0.2264	0.904955	0.095045	male	0.80991	0.903316	0.816821
2086	Control	Male	34.56	0.3634	0.974291	0.025709	male	0.948582	1.07163	0.858056
2087	Control	Male	35.11	0.3267	0.92321	0.07679	male	0.84642	0.947629	0.828341
2088	Control	Male	33.3	0.2609	0.963852	0.036148	male	0.927704	1.04629	0.852286
2089	Control	Female	34.49	0.3747	0.064915	0.935085	female	-0.87017	-1.13585	0.12801
2090	Control	Male	37.18	0.3577	1.29859	0	male	1.29859	1.49644	0.93273
2092	Control	Male	34.02	0.3281	0.915242	0.084758	male	0.830484	0.928287	0.823371
2093	Control	Male	35.52	0.3502	0.859336	0.140664	male	0.718672	0.792577	0.785988
2094	Control	Male	33.64	0.344	1.00934	0	male	1.00934	1.14537	0.873972
2095	Control	Male	34.82	0.3385	1.1766	0	male	1.1766	1.34838	0.911231
2096	Control	Male	34.32	0.3318	1.16555	0	male	1.16555	1.33496	0.909056
2097	Control	Male	32.47	0.2862	1.16655	0	male	1.16655	1.33618	0.909255
2098	Control	Male	32.93	0.3601	0.897828	0.102172	male	0.795656	0.886015	0.812195
2099	Control	Male	35.96	0.3907	0.869678	0.130322	male	0.739356	0.817682	0.793231
2100	Control	Male	34.37	0.3542	1.1129	0	male	1.1129	1.27106	0.898146
2101	Control	Male	31.36	0.2395	0.63014	0.36986	male	0.26028	0.236212	0.593366
2102	Control	Male	33.95	0.3789	1.06386	0	male	1.06386	1.21155	0.887157
2103	Control	Male	33.14	0.3347	1.00481	0	male	1.00481	1.13987	0.87283
2104	Control	Male	34.28	0.3762	1.11462	0	male	1.11462	1.27316	0.898519
2105	Control	Female	39.85	0.6303	0.094709	0.905291	female	-0.810582	-1.06353	0.143772
2106	Control	Male	35.33	0.348	1.08721	0	male	1.08721	1.23988	0.89249
2107	Control	Male	32.4	0.3208	0.772762	0.227238	male	0.545524	0.582422	0.719859
2109	Control	Male	36.76	0.4197	1.14308	0	male	1.14308	1.3077	0.904512
2110	Control	Female	36.76	0.4474	0.059847	0.940153	female	-0.880306	-1.14815	0.125453
2111	Control	Male	36.51	0.4233	1.01892	0	male	1.01892	1.157	0.876364
2112	Control	Male	36.24	0.3661	0.99054	0.00946	male	0.98108	1.11107	0.866731
2113	Control	Male	35.13	0.4075	1.01438	0	male	1.01438	1.15148	0.875233
2114	Control	Male	36.44	0.4127	0.802302	0.197698	male	0.604604	0.654129	0.743486
2115	Control	Female	37.84	0.5524	0.079779	0.920221	female	-0.840442	-1.09977	0.135716
2116	Control	Male	37.5	0.3897	1.10018	0	male	1.10018	1.25562	0.895373
2117	Control	Female	33.63	0.3623	0.140492	0.859508	female	-0.719016	-0.95239	0.17045
2118	Control	Male	37.08	0.421	1.1997	0	male	1.1997	1.37642	0.915654
2119	Control	Male	35.04	0.3752	1.08739	0	male	1.08739	1.24011	0.892532
2120	Control	Male	36.66	0.398	0.914708	0.085292	male	0.829416	0.926991	0.823034
2121	Control	Female	32.5	0.3634	0.165214	0.834786	female	-0.669572	-0.892379	0.186095
2122	Control	Male	36.54	0.422	0.968609	0.031391	male	0.937218	1.05783	0.854934
2123	Control	Female	36.16	0.4384	0.078763	0.921237	female	-0.842474	-1.10224	0.13518
2124	Control	Male	35.52	0.3631	1.1038	0	male	1.1038	1.26002	0.896169
2125	Control	Male	34.94	0.357	0.976275	0.023725	male	0.95255	1.07644	0.859135
2126	Control	Male	35.62	0.3642	0.937654	0.062346	male	0.875308	0.982691	0.83712
2127	Control	Male	34.97	0.374	0.93149	0.06851	male	0.86298	0.967729	0.83341
2128	Control	Male	35.32	0.3406	0.969235	0.030765	male	0.93847	1.05935	0.855281
2129	Control	Male	33.23	0.3132	0.984441	0.015559	male	0.968882	1.09627	0.863519
2130	Control	Male	35.28	0.3309	1.12844	0	male	1.12844	1.28992	0.901461
2131	Control	Male	36.35	0.379	0.987804	0.012196	male	0.975608	1.10443	0.865296
2132	Control	Male	35.11	0.3775	1.03818	0	male	1.03818	1.18038	0.881075
2133	Control	Male	36	0.3794	1.18785	0	male	1.18785	1.36203	0.913406
2134	Control	Male	37.82	0.4044	1.20545	0	male	1.20545	1.3834	0.916729
2135	Control	Male	32.41	0.3397	1.0627	0	male	1.0627	1.21013	0.886886
2136	Control	Male	34.04	0.3558	1.10011	0	male	1.10011	1.25554	0.895359
2137	Control	Female	31.11	0.3192	0.067019	0.932981	female	-0.865962	-1.13074	0.129082
2138	Control	Male	34.02	0.2883	1.16141	0	male	1.16141	1.32994	0.908231
2139	Control	Male	34.67	0.345	0.98992	0.01008	male	0.97984	1.10957	0.866407
2140	Control	Male	33.61	0.3003	1.13542	0	male	1.13542	1.2984	0.902926
2141	Control	Female	33.77	0.3861	0.107312	0.892688	female	-0.785376	-1.03293	0.150817
2142	Control	Male	33.06	0.2921	0.945813	0.054187	male	0.891626	1.0025	0.841948
2143	Control	Male	31.89	0.2981	0.93091	0.06909	male	0.86182	0.966321	0.833058
2144	Control	Male	35.06	0.3586	0.910164	0.089836	male	0.820328	0.91596	0.820156
2145	Control	Male	35.14	0.3893	1.07086	0	male	1.07086	1.22004	0.888775
2146	Control	Male	32.82	0.3095	1.18044	0	male	1.18044	1.35305	0.91198
2147	Control	Male	31.7	0.2943	0.771069	0.228931	male	0.542138	0.578312	0.718473
2148	Control	Female	34.6	0.3347	0.216705	0.783295	female	-0.56659	-0.767386	0.221426
2149	Control	Male	35.34	0.3635	1.00703	0	male	1.00703	1.14257	0.873391
2150	Control	Male	38.53	0.4711	1.03061	0	male	1.03061	1.17119	0.879239
2151	Control	Male	36.34	0.3831	1.1604	0	male	1.1604	1.32871	0.908028
2152	Control	Male	33.12	0.264	1.14902	0	male	1.14902	1.31491	0.90573
2153	Control	Male	34.71	0.3302	1.1061	0	male	1.1061	1.26281	0.896671
2154	Control	Male	35.87	0.3966	1.0296	0	male	1.0296	1.16996	0.878991
2155	Control	Female	34.88	0.4162	0	1.03377	female	-1.03377	-1.33441	0.0910344
2156	Control	Female	35.39	0.4254	0.222275	0.777725	female	-0.55545	-0.753865	0.225465
2157	Control	Male	36.77	0.4292	1.08781	0	male	1.08781	1.24061	0.892625
2158	Control	Male	37.17	0.3865	1.28866	0	male	1.28866	1.48439	0.931147
2159	Control	Female	37.55	0.436	0	1.17559	female	-1.17559	-1.50655	0.0659627
2160	Control	Male	39.99	0.5462	1.07727	0	male	1.07727	1.22783	0.890244
2161	Control	Male	38.32	0.5304	1.14455	0	male	1.14455	1.30948	0.904815
2162	Control	Male	36.08	0.4439	1.02344	0	male	1.02344	1.16248	0.87748
2163	Control	Male	36.25	0.4276	0.914804	0.085196	male	0.829608	0.927224	0.823095
2164	Control	Male	34.04	0.3504	0.939462	0.060538	male	0.878924	0.98708	0.838198
2165	Control	Male	32.72	0.3013	1.1289	0	male	1.1289	1.29049	0.90156
2166	Control	Male	33.14	0.3263	0.874804	0.125196	male	0.749608	0.830125	0.796766
2167	Control	Male	36.48	0.4734	1.07244	0	male	1.07244	1.22196	0.889139
2168	Control	Male	35.98	0.3874	0.956204	0.043796	male	0.912408	1.02772	0.847959
2169	Control	Male	37.41	0.4672	0.975687	0.024313	male	0.951374	1.07502	0.858816
2171	Control	Male	32.62	0.3442	0.845768	0.154232	male	0.691536	0.759642	0.776266
2172	Control	Male	34.68	0.3857	0.699184	0.300816	male	0.398368	0.403814	0.656825
2173	Control	Male	34.94	0.3337	0.923116	0.076884	male	0.846232	0.947401	0.828283
2174	Control	Female	30.22	0.2358	0.0167	0.9833	female	-0.9666	-1.25289	0.105123
2175	Control	Female	32.52	0.3642	0.038937	0.961063	female	-0.922126	-1.19891	0.115281
2176	Control	Female	30.72	0.2904	0.023669	0.976331	female	-0.952662	-1.23597	0.108234
2177	Control	Female	29.44	0.2524	0.012987	0.987013	female	-0.974026	-1.2619	0.103492
2178	Control	Female	37.01	0.5427	0.21051	0.78949	female	-0.57898	-0.782424	0.216983
2179	Control	Female	33.83	0.3269	0.006635	0.993365	female	-0.98673	-1.27732	0.100744
2180	Control	Female	34.11	0.4107	0.110113	0.889887	female	-0.779774	-1.02613	0.152414
2181	Control	Female	33.5	0.3543	0	1.05336	female	-1.05336	-1.3582	0.0872008
2182	Control	Female	34.75	0.4703	0	1.10913	female	-1.10913	-1.42589	0.0769504
2183	Control	Female	32.54	0.3798	0	1.07319	female	-1.07319	-1.38226	0.0834459
2184	Control	Female	37.55	0.5494	0.154148	0.845852	female	-0.691704	-0.919241	0.178985
2185	Control	Female	36.59	0.5031	0.034923	0.965077	female	-0.930154	-1.20866	0.113398
2186	Control	Female	35.18	0.4642	0.032893	0.967107	female	-0.934214	-1.21358	0.112453
2187	Control	Female	36.59	0.5451	0	1.00779	female	-1.00779	-1.30288	0.0963079
2188	Control	Female	32.86	0.2861	0	1.09662	female	-1.09662	-1.4107	0.0791668
2189	Control	Female	36.86	0.5352	0.046	0.954	female	-0.908	-1.18177	0.118649
2190	Control	Female	31.8	0.3834	0	1.06306	female	-1.06306	-1.36997	0.0853478
2191	Control	Female	34.15	0.4204	0	1.21862	female	-1.21862	-1.55877	0.059525
2192	Control	Female	37.98	0.512	0	1.10465	female	-1.10465	-1.42044	0.0777397
2193	Control	Female	34.94	0.4736	0.026156	0.973844	female	-0.947688	-1.22994	0.10936
2194	Control	Female	34.87	0.3934	0.046738	0.953262	female	-0.906524	-1.17997	0.119005
2195	Control	Female	33.27	0.3928	0.018692	0.981308	female	-0.962616	-1.24806	0.106005
2196	Control	Female	33.24	0.3773	0.011277	0.988723	female	-0.977446	-1.26606	0.102747
2197	Control	Female	34.46	0.3568	0.044417	0.955583	female	-0.911166	-1.18561	0.117888
2198	Control	Female	32.5	0.4641	0.002144	0.997856	female	-0.995712	-1.28823	0.0988338
2199	Control	Female	33.86	0.4152	0.0402	0.9598	female	-0.9196	-1.19585	0.115878
2200	Control	Female	34.76	0.4066	0.08711	0.91289	female	-0.82578	-1.08197	0.139632
2201	Control	Female	35.34	0.5023	0.064049	0.935951	female	-0.871902	-1.13795	0.12757
2202	Control	Female	33.52	0.3898	0.030019	0.969981	female	-0.939962	-1.22056	0.111126
2203	Control	Female	35.81	0.4482	0	1.02035	female	-1.02035	-1.31813	0.09373
2204	Control	Female	36.45	0.4925	0	1.04358	female	-1.04358	-1.34633	0.0890982
2205	Control	Female	40.13	0.6944	0.025386	0.974614	female	-0.949228	-1.23181	0.109011
2206	Control	Female	38.83	0.6872	0.042786	0.957214	female	-0.914428	-1.18957	0.117108
2207	Control	Female	34.64	0.4661	0	1.02345	female	-1.02345	-1.3219	0.0931015
2208	Control	Female	38.22	0.5486	0.03807	0.96193	female	-0.92386	-1.20102	0.114872
2209	Control	Female	34.46	0.4245	0.093202	0.906798	female	-0.813596	-1.06719	0.142944
2210	Control	Female	37.48	0.6181	0.024224	0.975776	female	-0.951552	-1.23463	0.108485
2211	Control	Female	34.41	0.427	0	1.02069	female	-1.02069	-1.31854	0.093661
2212	Control	Female	36.42	0.5077	0.015065	0.984935	female	-0.96987	-1.25686	0.104402
2213	Control	Female	33.8	0.4245	0	1.01139	female	-1.01139	-1.30725	0.0955634
2214	Control	Female	38.92	0.5826	0.147384	0.852616	female	-0.705232	-0.93566	0.174724
2215	Control	Female	33.74	0.4023	0	1.01537	female	-1.01537	-1.31209	0.0947454
2216	Control	Female	31.56	0.3191	0	1.06341	female	-1.06341	-1.37039	0.085283
2217	Control	Female	34.28	0.4417	0	1.00048	female	-1.00048	-1.29401	0.0978316
2218	Control	Female	36.42	0.5742	0.030402	0.969598	female	-0.939196	-1.21963	0.111303
2219	Control	Female	33.09	0.3579	0	1.1294	female	-1.1294	-1.45049	0.0734613
2220	Control	Female	37.88	0.5592	0.072883	0.927117	female	-0.854234	-1.11651	0.132102
2221	Control	Female	34.4	0.4411	0	1.07457	female	-1.07457	-1.38394	0.0831892
2222	Control	Female	38.49	0.5402	0	1.22341	female	-1.22341	-1.56459	0.0588399
2223	Control	Female	36.91	0.4801	0.042736	0.957264	female	-0.914528	-1.18969	0.117084
2224	Control	Female	34.36	0.4309	0.090859	0.909141	female	-0.818282	-1.07287	0.141664
2225	Control	Female	35.13	0.5145	0.047412	0.952588	female	-0.905176	-1.17834	0.119331
2226	Control	Female	35.85	0.4097	0	1.00893	female	-1.00893	-1.30426	0.0960721
2227	Control	Female	34.38	0.4507	0	1.23273	female	-1.23273	-1.5759	0.0575243
2228	Control	Female	33.92	0.3926	0	1.088	female	-1.088	-1.40024	0.080721
2229	Control	Female	35.96	0.4626	0.027539	0.972461	female	-0.944922	-1.22658	0.10999
2230	Control	Female	36.3	0.4617	0.005854	0.994146	female	-0.988292	-1.27922	0.10041
2231	Control	Female	31.65	0.3112	0.046971	0.953029	female	-0.906058	-1.17941	0.119118
2232	Control	Female	33.6	0.406	0	1.07438	female	-1.07438	-1.38371	0.0832232
2233	Control	Female	33.04	0.367	0.041367	0.958633	female	-0.917266	-1.19301	0.116432
2234	Control	Female	36.9	0.515	0.022762	0.977238	female	-0.954476	-1.23818	0.107825
2235	Control	Female	35.28	0.4269	0.197901	0.802099	female	-0.604198	-0.813032	0.2081
2236	Control	Female	33.98	0.4021	0.021525	0.978475	female	-0.95695	-1.24118	0.10727
2237	Control	Female	35.03	0.4373	0	1.28303	female	-1.28303	-1.63695	0.0508207
2238	Control	Female	36.24	0.4791	0	1.01167	female	-1.01167	-1.30759	0.0955064
2239	Control	Female	34.16	0.4018	0.170974	0.829026	female	-0.658052	-0.878396	0.189864
2240	Control	Female	32.9	0.3585	0	1.02874	female	-1.02874	-1.32831	0.0920383
2241	Control	Female	34.25	0.4722	0.036026	0.963974	female	-0.927948	-1.20598	0.113913
2242	Control	Female	33.89	0.3931	0	1.06799	female	-1.06799	-1.37595	0.084418
2243	Control	Female	32.46	0.3762	0	1.09388	female	-1.09388	-1.40737	0.0796583
2244	Control	Female	34.99	0.4777	0	1.01675	female	-1.01675	-1.31376	0.0944642
2245	Control	Female	35.85	0.4808	0.149025	0.850975	female	-0.70195	-0.931677	0.175752
2246	Control	Female	34.1	0.4104	0.020296	0.979704	female	-0.959408	-1.24416	0.10672
2247	Control	Female	35.42	0.4381	0.073897	0.926103	female	-0.852206	-1.11405	0.132629
2248	Control	Female	38.39	0.5068	0	1.16132	female	-1.16132	-1.48923	0.0682136
2249	Control	Female	36.77	0.4939	0	1.08673	female	-1.08673	-1.3987	0.0809516
2250	Control	Female	35.56	0.4664	0	1.1693	female	-1.1693	-1.49891	0.0669484
2251	Control	Female	33.17	0.4038	0	1.27026	female	-1.27026	-1.62145	0.0524602
2252	Control	Female	34.59	0.4289	0.05202	0.94798	female	-0.89596	-1.16715	0.121574
2253	Control	Female	35.01	0.3642	0	1.13478	female	-1.13478	-1.45702	0.0725551
2254	Control	Female	34.71	0.4302	0.074347	0.925653	female	-0.851306	-1.11295	0.132864
2255	Control	Female	32.76	0.4622	0.025496	0.974504	female	-0.949008	-1.23154	0.109061
2256	Control	Female	31.59	0.3472	0	1.00607	female	-1.00607	-1.3008	0.0966638
2257	Control	Female	38.81	0.5615	0.06512	0.93488	female	-0.86976	-1.13535	0.128114
2263	High_Temperature	Male	36.6	0.4599	0.930336	0.069664	male	0.860672	0.964927	0.832709
2264	High_Temperature	Male	39.18	0.5729	0.960068	0.039932	male	0.920136	1.0371	0.850156
2265	High_Temperature	Male	36.81	0.4802	1.02207	0	male	1.02207	1.16082	0.877143
2266	High_Temperature	Male	37.49	0.4662	0.988122	0.011878	male	0.976244	1.1052	0.865464
2267	High_Temperature	Male	37.69	0.5275	0.648861	0.351139	male	0.297722	0.281657	0.610897
2268	High_Temperature	Female	41.25	0.6334	0.24667	0.75333	female	-0.50666	-0.694647	0.243638
2269	High_Temperature	Male	37.91	0.5261	0.940587	0.059413	male	0.881174	0.989811	0.838867
2270	High_Temperature	Male	40.3	0.6277	0.818085	0.181915	male	0.63617	0.692442	0.75567
2271	High_Temperature	Male	37.81	0.5367	1.23727	0	male	1.23727	1.42201	0.922489
2272	High_Temperature	Male	35.5	0.3876	0.492693	0.507307	female	-0.014614	-0.0974352	0.46119
2273	High_Temperature	Male	36.21	0.4037	0.951049	0.048951	male	0.902098	1.01521	0.844996
2274	High_Temperature	Male	36.67	0.478	0.717179	0.282821	male	0.434358	0.447496	0.672742
2275	High_Temperature	Male	35.75	0.3984	0.744853	0.255147	male	0.489706	0.514674	0.69661
2276	High_Temperature	Male	39.8	0.5209	0.797273	0.202727	male	0.594546	0.641922	0.739538
2277	High_Temperature	Male	37.5	0.4442	0.651197	0.348803	male	0.302394	0.287327	0.613069
2278	High_Temperature	Male	39.8	0.5397	0.73343	0.26657	male	0.46686	0.486945	0.686851
2279	High_Temperature	Male	37.74	0.4658	0.867702	0.132298	male	0.735404	0.812886	0.791858
2280	High_Temperature	Male	36.08	0.4037	0.636236	0.363764	male	0.272472	0.25101	0.599097
2281	High_Temperature	Male	36.83	0.4547	0.922645	0.077355	male	0.84529	0.946258	0.827991
2282	High_Temperature	Female	37.99	0.4626	0.044843	0.955157	female	-0.910314	-1.18457	0.118093
2283	High_Temperature	Male	33.24	0.4128	0.405368	0.594632	female	-0.189264	-0.309414	0.378503
2284	High_Temperature	Male	35.06	0.3943	0.646942	0.353058	male	0.293884	0.276999	0.609109
2285	High_Temperature	Male	34.38	0.3828	0.872659	0.127341	male	0.745318	0.824918	0.795291
2286	High_Temperature	Male	37.25	0.4456	0.876767	0.123233	male	0.753534	0.83489	0.79811
2287	High_Temperature	Male	34.71	0.3242	0.740454	0.259546	male	0.480908	0.503996	0.692868
2288	High_Temperature	Male	38.1	0.5176	0.560592	0.439408	male	0.121184	0.0673871	0.526863
2289	High_Temperature	Male	35.35	0.3573	0.711073	0.288927	male	0.422146	0.432674	0.667374
2290	High_Temperature	Male	34.25	0.3234	0.375643	0.624357	female	-0.248714	-0.38157	0.35139
2291	High_Temperature	Male	34.09	0.3254	0.503432	0.496568	male	0.006864	-0.0713667	0.471553
2292	High_Temperature	Male	37.9	0.4222	0.879772	0.120228	male	0.759544	0.842185	0.800158
2293	High_Temperature	Male	36.28	0.4101	0.846804	0.153196	male	0.693608	0.762156	0.777017
2294	High_Temperature	Male	35.73	0.3825	0.519446	0.480554	male	0.038892	-0.0324933	0.487039
2295	High_Temperature	Male	36.22	0.4321	0.640123	0.359877	male	0.280246	0.260446	0.60274
2296	High_Temperature	Male	34.93	0.368	0.62386	0.37614	male	0.24772	0.220968	0.587441
2297	High_Temperature	Male	36.69	0.4651	0.990859	0.009141	male	0.981718	1.11184	0.866898
2298	High_Temperature	Male	37.37	0.4369	0.869162	0.130838	male	0.738324	0.81643	0.792873
2299	High_Temperature	Male	38.91	0.4798	0.981328	0.018672	male	0.962656	1.08871	0.861859
2300	High_Temperature	Female	35.14	0.4221	0.188102	0.811898	female	-0.623796	-0.836819	0.201347
2301	High_Temperature	Male	34.95	0.3635	0.35619	0.64381	female	-0.28762	-0.428791	0.334038
2302	High_Temperature	Male	34.57	0.3495	0.732003	0.267997	male	0.464006	0.483481	0.685623
2303	High_Temperature	Male	33.68	0.3087	0.74191	0.25809	male	0.48382	0.50753	0.694109
2304	High_Temperature	Male	35.05	0.3805	0.870178	0.129822	male	0.740356	0.818896	0.793577
2305	High_Temperature	Female	33.78	0.3366	0.028036	0.971964	female	-0.943928	-1.22537	0.110217
2306	High_Temperature	Male	34.02	0.376	1.00904	0	male	1.00904	1.145	0.873896
2307	High_Temperature	Male	36.62	0.449	0.825152	0.174848	male	0.650304	0.709597	0.761023
2308	High_Temperature	Male	38.12	0.4642	1.02181	0	male	1.02181	1.1605	0.877078
2309	High_Temperature	Male	34.99	0.3509	0.777288	0.222712	male	0.554576	0.593409	0.723546
2310	High_Temperature	Male	35.41	0.3961	0.929529	0.070471	male	0.859058	0.962968	0.832218
2311	High_Temperature	Male	35.15	0.4269	1.04184	0	male	1.04184	1.18482	0.881956
2313	High_Temperature	Male	35.86	0.4516	0.725762	0.274237	male	0.451525	0.468333	0.680227
2314	High_Temperature	Male	35.8	0.3952	0.915225	0.084775	male	0.83045	0.928246	0.82336
2315	High_Temperature	Male	36.98	0.44	0.479125	0.520875	female	-0.04175	-0.130371	0.448136
2316	High_Temperature	Male	36.59	0.4403	0.726381	0.273619	male	0.452762	0.469834	0.680763
2317	High_Temperature	Male	34.99	0.3754	0.726772	0.273228	male	0.453544	0.470783	0.681102
2318	High_Temperature	Male	32.83	0.3123	0.631855	0.368145	male	0.26371	0.240375	0.59498
2319	High_Temperature	Male	34.21	0.3315	0.415707	0.584293	female	-0.168586	-0.284316	0.388084
2320	High_Temperature	Male	34.59	0.3814	0.853368	0.146632	male	0.706736	0.77809	0.781742
2321	High_Temperature	Male	32.86	0.2913	0.719622	0.280378	male	0.439244	0.453427	0.674879
2322	High_Temperature	Male	34.96	0.3923	0.833758	0.166242	male	0.667516	0.730488	0.767454
2323	High_Temperature	Male	32.12	0.3016	0.859041	0.140959	male	0.718082	0.791861	0.785779
2324	High_Temperature	Male	34.22	0.3357	0.915926	0.084074	male	0.831852	0.929948	0.823801
2325	High_Temperature	Male	33.1	0.4087	0.370701	0.629299	female	-0.258598	-0.393566	0.346951
2326	High_Temperature	Male	34.63	0.418	0.749287	0.250713	male	0.498574	0.525437	0.70036
2327	High_Temperature	Male	34.53	0.3803	0.959445	0.040555	male	0.91889	1.03559	0.849803
2328	High_Temperature	Female	35.34	0.3727	0.188665	0.811335	female	-0.62267	-0.835452	0.201732
2329	High_Temperature	Female	35.98	0.4339	0.277631	0.722369	female	-0.444738	-0.61949	0.267797
2330	High_Temperature	Male	38.11	0.4804	1.06963	0	male	1.06963	1.21854	0.888491
2331	High_Temperature	Male	37.35	0.5031	0.856145	0.143855	male	0.71229	0.784831	0.783724
2332	High_Temperature	Male	35.43	0.3489	0.799121	0.200879	male	0.598242	0.646408	0.740992
2333	High_Temperature	Male	33.96	0.3537	0.818151	0.181849	male	0.636302	0.692602	0.75572
2334	High_Temperature	Male	37.51	0.5012	1.07047	0	male	1.07047	1.21957	0.888685
2335	High_Temperature	Male	35.69	0.4119	0.586132	0.413868	male	0.172264	0.129385	0.551473
2336	High_Temperature	Male	35.69	0.4277	0.548283	0.451717	male	0.096566	0.0375075	0.51496
2337	High_Temperature	Male	34.57	0.3458	0.625858	0.374142	male	0.251716	0.225818	0.589329
2338	High_Temperature	Male	35.91	0.4158	0.757216	0.242784	male	0.514432	0.544685	0.707015
2339	High_Temperature	Male	34.19	0.3536	0.49267	0.50733	female	-0.01466	-0.0974911	0.461168
2340	High_Temperature	Male	31.15	0.2816	0.580792	0.419208	male	0.161584	0.116422	0.546341
2341	High_Temperature	Male	38.06	0.5292	0.94253	0.05747	male	0.88506	0.994528	0.840017
2342	High_Temperature	Male	34.47	0.3761	0.556765	0.443235	male	0.11353	0.0580972	0.523164
2343	High_Temperature	Male	34.83	0.3876	0.468784	0.531216	female	-0.062432	-0.155473	0.438224
2344	High_Temperature	Male	35.23	0.3571	0.708569	0.291431	male	0.417138	0.426596	0.665163
2345	High_Temperature	Male	31.06	0.3168	0.797642	0.202358	male	0.595284	0.642817	0.739829
2346	High_Temperature	Male	32.12	0.2794	0.555105	0.444895	male	0.11021	0.0540676	0.521559
2347	High_Temperature	Male	31.76	0.2916	0.923572	0.076428	male	0.847144	0.948508	0.828565
2348	High_Temperature	Male	30.93	0.2856	0.90379	0.09621	male	0.80758	0.900488	0.81607
2349	High_Temperature	Male	34.16	0.4089	0.842139	0.157861	male	0.684278	0.750832	0.773623
2350	High_Temperature	Male	37.36	0.4965	0.837201	0.162799	male	0.674402	0.738845	0.77
2351	High_Temperature	Male	35.06	0.3658	0.57099	0.42901	male	0.14198	0.0926279	0.5369
2352	High_Temperature	Male	36.08	0.4098	0.399698	0.600302	female	-0.200604	-0.323177	0.373281
2353	High_Temperature	Male	35	0.4028	0.600152	0.399848	male	0.200304	0.163418	0.564905
2354	High_Temperature	Male	34.2	0.4094	0.675683	0.324317	male	0.351366	0.346766	0.635617
2355	High_Temperature	Male	35.86	0.3832	0.847311	0.152689	male	0.694622	0.763387	0.777384
2356	High_Temperature	Male	36.11	0.3939	0.587381	0.412619	male	0.174762	0.132416	0.552673
2357	High_Temperature	Male	35.28	0.3703	0.665655	0.334345	male	0.33131	0.322424	0.626434
2358	High_Temperature	Male	38.4	0.5056	0.795101	0.204899	male	0.590202	0.636649	0.737823
2359	High_Temperature	Male	35.44	0.3566	0.7764	0.2236	male	0.5528	0.591253	0.722825
2360	High_Temperature	Male	33.48	0.3279	0.378922	0.621078	female	-0.242156	-0.37361	0.354347
2361	High_Temperature	Male	33.86	0.3281	0.51986	0.48014	male	0.03972	-0.0314883	0.48744
2362	High_Temperature	Male	34.09	0.2985	0.417764	0.582236	female	-0.164472	-0.279323	0.389999
2363	High_Temperature	Male	36.2	0.4196	0.772847	0.227153	male	0.545694	0.582628	0.719928
2364	High_Temperature	Male	36.95	0.4271	0.437496	0.562504	female	-0.125008	-0.231424	0.408493
2365	High_Temperature	Male	34.62	0.3007	0.563219	0.436781	male	0.126438	0.0737641	0.529401
2366	High_Temperature	Male	30.84	0.2599	0.828217	0.171783	male	0.656434	0.717037	0.763324
2367	High_Temperature	Male	30.47	0.2054	0.684058	0.315942	male	0.368116	0.367096	0.643226
2368	High_Temperature	Male	34.32	0.3741	0.775903	0.224097	male	0.551806	0.590047	0.72242
2369	High_Temperature	Male	34.81	0.3694	0.928689	0.071311	male	0.857378	0.960929	0.831706
2370	High_Temperature	Male	34.07	0.3316	0.600367	0.399633	male	0.200734	0.163939	0.565111
2371	High_Temperature	Male	32.99	0.3335	0.598998	0.401002	male	0.197996	0.160616	0.563802
2372	High_Temperature	Male	35.06	0.3483	0.795723	0.204277	male	0.591446	0.638159	0.738315
2373	High_Temperature	Male	31.94	0.2997	0.935885	0.064115	male	0.87177	0.978397	0.836061
2374	High_Temperature	Male	33.86	0.3876	0.621796	0.378204	male	0.243592	0.215958	0.58549
2375	High_Temperature	Male	33.55	0.3985	0.654419	0.345581	male	0.308838	0.295149	0.61606
2376	High_Temperature	Male	33.17	0.3398	0.394564	0.605436	female	-0.210872	-0.33564	0.368571
2377	High_Temperature	Male	32.64	0.3137	0.511767	0.488233	male	0.023534	-0.0511338	0.479609
2378	High_Temperature	Male	36.54	0.4546	0.778156	0.221844	male	0.556312	0.595516	0.724251
2379	High_Temperature	Male	34.99	0.3797	0.935403	0.064597	male	0.870806	0.977227	0.835772
2380	High_Temperature	Male	33.99	0.3758	0.556517	0.443483	male	0.113034	0.0574952	0.522925
2381	High_Temperature	Male	32.73	0.3228	0.432607	0.567393	female	-0.134786	-0.243292	0.40389
2382	High_Temperature	Male	32.13	0.3292	0.749622	0.250378	male	0.499244	0.526251	0.700643
2383	High_Temperature	Male	34.68	0.3905	0.593654	0.406346	male	0.187308	0.147644	0.558688
2384	High_Temperature	Male	33.4	0.3597	0.71273	0.28727	male	0.42546	0.436697	0.668834
2385	High_Temperature	Male	33.27	0.3732	0.699968	0.300032	male	0.399936	0.405717	0.657525
2386	High_Temperature	Male	32.05	0.3318	0.741443	0.258557	male	0.482886	0.506396	0.693711
2387	High_Temperature	Male	32.58	0.3108	0.606731	0.393269	male	0.213462	0.179388	0.571183
2388	High_Temperature	Male	34.27	0.4323	0.929325	0.070675	male	0.85865	0.962473	0.832094
2389	High_Temperature	Male	33.71	0.3626	0.569353	0.430647	male	0.138706	0.0886541	0.535322
2390	High_Temperature	Male	32.4	0.2854	0.696529	0.303471	male	0.393058	0.397369	0.654452
2391	High_Temperature	Male	33.25	0.3374	0.555138	0.444862	male	0.110276	0.0541477	0.521591
2392	High_Temperature	Male	36.22	0.4714	0.84227	0.15773	male	0.68454	0.75115	0.773719
2393	High_Temperature	Male	36.8	0.4522	0.535277	0.464723	male	0.070554	0.00593588	0.502368
2394	High_Temperature	Male	34.71	0.37	0.944694	0.055306	male	0.889388	0.999781	0.841292
2395	High_Temperature	Female	34.51	0.3986	0.110203	0.889797	female	-0.779594	-1.02592	0.152466
2396	High_Temperature	Female	35.68	0.3963	0.120985	0.879015	female	-0.75803	-0.999743	0.158717
2397	High_Temperature	Female	39.56	0.5437	0.110281	0.889719	female	-0.779438	-1.02573	0.15251
2399	High_Temperature	Female	33.76	0.3799	0.072614	0.927387	female	-0.854773	-1.11716	0.131962
2400	High_Temperature	Female	33.13	0.3304	0.101721	0.898279	female	-0.796558	-1.04651	0.147664
2401	High_Temperature	Female	37.18	0.4043	0.278157	0.721843	female	-0.443686	-0.618214	0.268217
2402	High_Temperature	Female	33.92	0.3498	0.179973	0.820027	female	-0.640054	-0.856552	0.195846
2403	High_Temperature	Female	34.3	0.3645	0.146146	0.853854	female	-0.707708	-0.938666	0.173951
2404	High_Temperature	Female	33.13	0.3173	0.173608	0.826392	female	-0.652784	-0.872003	0.191604
2405	High_Temperature	Male	33.45	0.3844	0.932128	0.067872	male	0.864256	0.969277	0.833797
2406	High_Temperature	Male	36.24	0.4334	0.991884	0.008116	male	0.983768	1.11433	0.867432
2407	High_Temperature	Male	32.5	0.3054	0.781058	0.218942	male	0.562116	0.60256	0.726599
2408	High_Temperature	Male	34.13	0.3573	1.04604	0	male	1.04604	1.18991	0.882959
2409	High_Temperature	Male	36.27	0.4202	1.07856	0	male	1.07856	1.22938	0.890536
2410	High_Temperature	Male	36.66	0.4401	0.753449	0.246551	male	0.506898	0.53554	0.703862
